# Supplementary material for: Radiolytic Elimination of Nabumetone from Aqueous Solution: Degradation Efficiency, and Degradants’ Toxicity
Source: Molecules. 2024 Dec 27;30(1):64. doi: 10.3390/molecules30010064 (PMC11722061; doi:10.3390/molecules30010064)
Supplement: Supplementary file 1 [file molecules-30-00064-s001.zip]

Archive with 2 entries (2 files):
- Supporting Information_revised.docx
- Supporting Information__Tables S3_S4.xlsx
