# Supplementary material for: Radiolytic Elimination of Nabumetone from Aqueous Solution: Degradation Efficiency, and Degradants’ Toxicity
Source: Molecules. 2024 Dec 27;30(1):64. doi: 10.3390/molecules30010064 (PMC11722061; doi:10.3390/molecules30010064)
Supplement: Supplementary file 1 [file molecules-30-00064-s001.zip › Supporting Information__Tables S3_S4.xlsx]

## Sheet: Table S3 (Suppl)
							prediction	prediction	prediction		prediction	prediction		prediction	prediction	prediction	prediction	prediction
	Table Suppl S3. Predicted toxicities of degradation products from Table S1						Oral rat LD50, (mg/kg), >2000 =maybe harmful; <2000 Harmful (according to Tu et al., 2024)	Oral (rodent) toxicity LD50, (mg/kg)	Oral (rodent) toxicity LD50, Predicted Toxicity Class (1-6, best 6)		Rat oral Acute Toxicity (lower value - less toxic)	Rat oral Acute Toxicity (green - non-toxic)		bioconcentration factor (BCF) (or bioaccumulation), L/kg	developmental toxicity (dimensionless, 0 - 1)	developmental toxicity, class (toxicant for > 0.5)	mutagenicity, (dimensionless, 0 - 1)	mutagenicity, class (Mutag. positive for > 0.5)
							TEST, LD50	Pro-Tox 3.0, LD50	Pro-Tox 3.0, class		ADMETlab 3.0, LD50	ADMETlab 3.0, LD50, class*		TEST	TEST	TEST	TEST	TEST		MW
			tR / min	Experimental value, mg/kg	SMILES
		Product (see Table XY1)				minimum-->	926.02	348	4	maximum-->	0.561
1		DP1a	7.492		OCCC1=C(O)C=C2C(C=CC(OO)=C2)=C1		996.17	530	4		0.128	green		16.56	0.66	Developmental toxicant	0.74	Mutagenicity Positive		220.24
2					OCCC1=CC(O)=C2C(C=CC(OO)=C2)=C1		926.02	1000	4		0.079	green		12.24	0.65	Developmental toxicant	0.75	Mutagenicity Positive		220.24
3					OCCC1=CC=C2C(C=CC(OO)=C2O)=C1		1023.93	1500	4		0.086	green		9.67	0.71	Developmental toxicant	0.74	Mutagenicity Positive		220.24
4					OCCC1=CC=C2C(C=C(O)C(OO)=C2)=C1		1129.42	1500	4		0.081	green		9.51	0.7	Developmental toxicant	0.76	Mutagenicity Positive		220.24
5					OCCC1=CC=C2C(C(O)=CC(OO)=C2)=C1		1023.96	870	4		0.085	green		12.9	0.67	Developmental toxicant	0.75	Mutagenicity Positive		220.24
6					OCCC1=C(O)C=C2C(C=CC(OO)=C2)=C1O		1013.21	530	4		0.121	green		8.55	0.65	Developmental toxicant	1	Mutagenicity Positive		236.24
7		DP2a	9.274		O=C(CO)CC(O)C1=C(O)C=C2C(C=CC(OC)=C2)=C1		2179.52	1500	4		0.201	green		4.79	0.8	Developmental toxicant	0.46	Mutagenicity Negative		276.3
8					O=C(CO)CC(O)C1=CC(O)=C2C(C=CC(OC)=C2)=C1		2182.32	500	4		0.168	green		3.33	0.79	Developmental toxicant	0.51	Mutagenicity Positive		276.3
9					O=C(CO)CC(O)C1=CC=C2C(C=CC(OC)=C2O)=C1		2218.16	2580	5		0.168	green		5.34	0.79	Developmental toxicant	0.46	Mutagenicity Negative		276.3
10					O=C(CO)CC(O)C1=CC=C2C(C=C(O)C(OC)=C2)=C1		2251.88	2580	5		0.17	green		5.24	0.78	Developmental toxicant	0.46	Mutagenicity Negative		276.3
11					O=C(CO)CC(O)C1=CC=C2C(C(O)=CC(OC)=C2)=C1		1473.22	3880	5		0.167	green		5.11	0.8	Developmental toxicant	0.46	Mutagenicity Negative		276.3
12					O=C(CO)CC(O)C1=CC=C2C(C=CC(OC)=C2)=C1O		2145.97	1500	4		0.165	green		4.89	0.81	Developmental toxicant	0.46	Mutagenicity Negative		276.3
13		DP3a	9.511		CC(CC1=C(C=C2C(C=CC(O)=C2)=C1)O)=O		1276.71	356	4		0.52	yellow		10	0.66	Developmental toxicant	0.29	Mutagenicity Negative		216.2
14					CC(CC1=CC(O)=C2C(C=CC(O)=C2)=C1)=O		1270.97	2000	4		0.496	yellow		11	0.67	Developmental toxicant	0.29	Mutagenicity Negative		216.2
15					CC(CC1=CC=C2C(C=CC(O)=C2O)=C1)=O		1299.45	2450	5		0.508	yellow		7.47	0.71	Developmental toxicant	-0.02	Mutagenicity Negative		216.2
16					CC(CC1=CC=C2C(C=C(O)C(O)=C2)=C1)=O		1327.63	2450	5		0.481	yellow		7.77	0.7	Developmental toxicant	0	Mutagenicity Negative		216.2
17					CC(CC1=CC=C2C(C(O)=CC(O)=C2)=C1)=O		1531.59	348	4		0.561	yellow		10.75	0.7	Developmental toxicant	-0.01	Mutagenicity Negative		216.2
18					CC(CC1=CC=C2C(C=CC(O)=C2)=C1O)=O		1245.9	356	4		0.436	yellow		10.88	0.68	Developmental toxicant	0.28	Mutagenicity Negative		216.2
19		DP4a	9.781		OOC1=CC2=CC=C(C(CC(C)=O)=O)C=C2C=C1		1252.61	3880	5		0.32	yellow		10.94	0.88	Developmental toxicant	0.72	Mutagenicity Positive		244.26
20		DP5a	10.288		CC(CCC1=C(O)C=C2C(C=CC(OC=O)=C2)=C1)=O		3188.29	3880	5		0.161	green		11.97	0.93	Developmental toxicant	N/A	N/A		258.29
21					CC(CCC1=CC(O)=C2C(C=CC(OC=O)=C2)=C1)=O		3201.62	3038	5		0.137	green		15.77	0.92	Developmental toxicant	N/A	N/A		258.29
22					CC(CCC1=CC=C2C(C=CC(OC=O)=C2O)=C1)=O		3174.39	3880	5		0.172	green		12.97	0.91	Developmental toxicant	N/A	N/A		258.29
23					CC(CCC1=CC=C2C(C=C(O)C(OC=O)=C2)=C1)=O		3175.56	3880	5		0.186	green		12.79	0.89	Developmental toxicant	N/A	N/A		258.29
24					CC(CCC1=CC=C2C(C(O)=CC(OC=O)=C2)=C1)=O		3232.93	3880	5		0.161	green		12.22	0.93	Developmental toxicant	N/A	N/A		258.29
25					CC(CCC1=CC=C2C(C=CC(OC=O)=C2)=C1O)=O		1329.84	3880	5		0.166	green		12.14	0.94	Developmental toxicant	N/A	N/A		258.29
26		DP6a	11.036		OOC2=CC1=CC(O)=C(CCC(C)=O)C=C1C=C2		1262.97	1320	4		0.096	green		20.46	0.78	Developmental toxicant	0.68	Mutagenicity Positive		246.28
27					OOC2=CC1=C(O)C=C(CCC(C)=O)C=C1C=C2		1262.97	2000	4		0.08	green		21.03	0.77	Developmental toxicant	0.7	Mutagenicity Positive		246.28
28					OOC2=C(O)C1=CC=C(CCC(C)=O)C=C1C=C2		1262.97	3880	5		0.095	green		18.97	0.8	Developmental toxicant	0.74	Mutagenicity Positive		246.28
29					OOC2=CC1=CC=C(CCC(C)=O)C=C1C=C2O		1262.97	3880	5		0.092	green		18.61	0.78	Developmental toxicant	0.74	Mutagenicity Positive		246.28
30					OOC2=CC1=CC=C(CCC(C)=O)C=C1C(O)=C2		1262.97	3880	5		0.098	green		17.95	0.8	Developmental toxicant	0.76	Mutagenicity Positive		246.28
31					OOC2=CC1=CC=C(CCC(C)=O)C(O)=C1C=C2		1262.97	1320	4		0.097	green		18.81	0.79	Developmental toxicant	0.69	Mutagenicity Positive		246.28
32		DP7a	11.265		O=C(CO)CCC1=CC=C2C(C=CC(OC)=C2)=C1		2438.28	3880	5		0.192	green		24.45	0.81	Developmental toxicant	0.2	Mutagenicity Negative		244.31
33		DP8a	11.892		CC(CC(C1=CC=C2C(C=CC(OCO)=C2)=C1)=O)=O		2553.68	3880	5		0.431	yellow		6.09	0.93	Developmental toxicant	0.26	Mutagenicity Negative		258.29
34	for reference/comparison	NAB, Nabumetone	13.428	3877.26	COC1=CC2=CC=C(CCC(C)=O)C=C2C=C1		2311.28	3880	5		0.173	green		58.22	0.64	Developmental toxicant	0.47	Mutagenicity Negative		228.31
35	*for reference/comparison	MNA (6-methoxy-2-naphthylacetic acid)			COC1=CC2=C(C=C1)C=C(C=C2)CC(=O)O		433.82	248	3		0.692	yellow		8.58	0.83	Developmental toxicant	0.1	Mutagenicity Negative		216.25
36	**for reference/comparison	HCN, cianide			C#N		37.11	5	1		0.84	RED		1.11	N/A	N/A	0.48	Mutagenicity Negative		27.03
	* 6-MNA, active metabolite of NAB ** example of an extremely toxic compound to humans						Method TEST (US EPA)	Pro-Tox 3.0, ref	Pro-Tox 3.0, ref.		ADMETlab 3.0, ref.	* 0-0.3: excellent (green; non-toxic); 0.3-0.7: medium (yellow - require further assessment ); 0.7-1.0: poor (red; toxic)		Ratio of the chemical concentration in fish as a result of absorption via the respiratory surface to that in water at steady state (also named 'Bioaccumulation factor')

## Sheet: Table S4 (Suppl)
							prediction	prediction	prediction		prediction	prediction		prediction	prediction	prediction	prediction	prediction
	Table S4. Predicted toxicities of degradation products from Table S2						Oral rat LD50, (mg/kg), >2000 =maybe harmful; <2000 Harmful (according to Tu et al., 2024)	Oral (rodent) toxicity LD50, (mg/kg)	Oral (rodent) toxicity LD50, Predicted Toxicity Class (1-6, best 6)		Rat oral Acute Toxicity (lower value - less toxic)	Rat oral Acute Toxicity (green - non-toxic)		bioconcentration factor (BCF) (or bioaccumulation), L/kg	developmental toxicity (dimensionless, 0 - 1)	developmental toxicity, class (toxicant for > 0.5)	mutagenicity, (dimensionless, 0 - 1)	mutagenicity, class (Mutag. positive for > 0.5)
							TEST, LD50	Pro-Tox 3.0, LD50	Pro-Tox 3.0, class		ADMETlab 3.0, LD50	ADMETlab 3.0, LD50, class *		TEST	TEST	TEST	TEST	TEST		MW
			tR / min	Experimental value, mg/kg	SMILES
		Product (see Table XY1)				minimum-->	1181.12	500	4	maximum-->	0.658
1		DP1b	8.561		COC2=CC1=CC(O)=C(CCC(C)=O)C=C1C=C2		2674.92	3880	5		0.195	green		16.56	0.66	Developmental toxicant	0.74	Mutagenicity Positive		220.24
2					COC2=CC1=C(O)C=C(C=C1C=C2)CCC(C)=O		1882.19	3880	5		0.168	green		12.24	0.65	Developmental toxicant	0.75	Mutagenicity Positive		220.24
3					COC6=C(O)C5=CC=C(CCC(C)=O)C=C5C=C6		2061.27	3880	5		0.163	green		9.67	0.71	Developmental toxicant	0.74	Mutagenicity Positive		220.24
4					COC8=CC7=CC=C(CCC(C)=O)C=C7C=C8O		2410.81	3880	5		0.174	green		9.51	0.7	Developmental toxicant	0.76	Mutagenicity Positive		220.24
5					COC1=CC2=CC=C(CCC(C)=O)C=C2C(=C1)O		2491.22	3880	5		0.187	green		12.9	0.67	Developmental toxicant	0.75	Mutagenicity Positive		220.24
6					COC1=CC2=CC=C(CCC(C)=O)C(=C2C=C1)O		2627.44	3880	5		0.211	green		8.55	0.65	Developmental toxicant	1	Mutagenicity Positive		236.24
7					COC2=CC1=CC=C(C=C1C=C2)C(O)CC(C)=O		1659.63	3880	5		0.217	green		4.79	0.8	Developmental toxicant	0.46	Mutagenicity Negative		276.3
8		DP2b	9.027		O=CC(CC1=CC=C2C(C=CC(OC)=C2)=C1)=O		1452.44	1190	4		0.658	yellow		3.33	0.79	Developmental toxicant	0.51	Mutagenicity Positive		276.3
9		DP3b	9.297		O=C(CO)CC(O)C1=C(O)C=C2C(C=CC(OC)=C2)=C1		2179.52	1500	4		0.201	green		5.34	0.79	Developmental toxicant	0.46	Mutagenicity Negative		276.3
10					O=C(CO)CC(O)C1=CC(O)=C2C(C=CC(OC)=C2)=C1		2182.32	500	4		0.168	green		5.24	0.78	Developmental toxicant	0.46	Mutagenicity Negative		276.3
11					O=C(CO)CC(O)C1=CC=C2C(C=CC(OC)=C2O)=C1		2218.16	2580	5		0.168	green		5.11	0.8	Developmental toxicant	0.46	Mutagenicity Negative		276.3
12					O=C(CO)CC(O)C1=CC=C2C(C=C(O)C(OC)=C2)=C1		2251.88	2580	5		0.17	green		4.89	0.81	Developmental toxicant	0.46	Mutagenicity Negative		276.3
13					O=C(CO)CC(O)C1=CC=C2C(C(O)=CC(OC)=C2)=C1		1473.22	3880	5		0.167	green		10	0.66	Developmental toxicant	0.29	Mutagenicity Negative		216.2
14					O=C(CO)CC(O)C1=CC=C2C(C=CC(OC)=C2)=C1O		2145.97	1500	4		0.165	green		11	0.67	Developmental toxicant	0.29	Mutagenicity Negative		216.2
15		DP4b	9.492		CC(CC(O)C1=C(O)C=C2C(C=CC(OC)=C2)=C1)=O		1623.92	1500	4		0.237	green		7.47	0.71	Developmental toxicant	-0.02	Mutagenicity Negative		216.2
16					CC(CC(O)C1=CC(O)=C2C(C=CC(OC)=C2)=C1)=O		2601.43	2580	5		0.216	green		7.77	0.7	Developmental toxicant	0	Mutagenicity Negative		216.2
17					CC(CC(O)C1=CC=C2C(C=CC(OC)=C2O)=C1)=O		2645	3880	5		0.215	green		10.75	0.7	Developmental toxicant	-0.01	Mutagenicity Negative		216.2
18					CC(CC(O)C1=CC=C2C(C=C(O)C(OC)=C2)=C1)=O		2693.46	3880	5		0.223	green		10.88	0.68	Developmental toxicant	0.28	Mutagenicity Negative		216.2
19					CC(CC(O)C1=CC=C2C(C(O)=CC(OC)=C2)=C1)=O		1641.07	3880	5		0.221	green		10.94	0.88	Developmental toxicant	0.72	Mutagenicity Positive		244.26
20					CC(CC(O)C1=CC=C2C(C=CC(OC)=C2)=C1O)=O		1597.94	1500	4		0.217	green		11.97	0.93	Developmental toxicant	N/A	N/A		258.29
21		DP6b	9.858		OOC1=CC2=CC=C(CCC(C)=O)C=C2C=C1		1181.12	3880	5		0.082	green		15.77	0.92	Developmental toxicant	N/A	N/A		258.29
22		DP7b	10.302		CC(=O)CCC1=C(O)C=C2C=C(OC=O)C=CC2=C1		3188.29	3880	5		0.161	green		12.97	0.91	Developmental toxicant	N/A	N/A		258.29
23					CC(=O)CCC1=CC(=C2C=C(OC=O)C=CC2=C1)O		3201.62	3038	5		0.137	green		12.79	0.89	Developmental toxicant	N/A	N/A		258.29
24					CC(=O)CCC1=CC=C2C(=C(OC=O)C=CC2=C1)O		3174.39	3880	5		0.172	green		12.22	0.93	Developmental toxicant	N/A	N/A		258.29
25					CC(=O)CCC1=CC=C2C=C(OC=O)C(=CC2=C1)O		3175.56	3880	5		0.186	green		12.14	0.94	Developmental toxicant	N/A	N/A		258.29
26					CC(=O)CCC1=CC=C2C=C(OC=O)C=C(O)C2=C1		3232.93	3880	5		0.161	green		20.46	0.78	Developmental toxicant	0.68	Mutagenicity Positive		246.28
27					CC(=O)CCC1=CC=C2C=C(OC=O)C=CC2=C1O		1329.84	3880	5		0.166	green		21.03	0.77	Developmental toxicant	0.7	Mutagenicity Positive		246.28
28		DP8b	10.897		CC(CCC1=CC=C2C(C=CC(O)=C2)=C1)=O		1423.1	1590	4		0.163	green		18.97	0.8	Developmental toxicant	0.74	Mutagenicity Positive		246.28
29		DP9b	11.075		COC1=CC2=CC=C(CCC(O)CO)C=C2C=C1		1332.22	3880	5		0.072	green		18.61	0.78	Developmental toxicant	0.74	Mutagenicity Positive		246.28
30		DP12b	11.91		CC(CC(C1=CC=C2C(C=CC(OCO)=C2)=C1)=O)=O		2553.68	3880	5		0.431	yellow		17.95	0.8	Developmental toxicant	0.76	Mutagenicity Positive		246.28
34	for reference/comparison	NAB, Nabumetone	13.428	3877.26	COC1=CC2=CC=C(CCC(C)=O)C=C2C=C1		2311.28	3880	5		0.173	green		58.22	0.64	Developmental toxicant	0.47	Mutagenicity Negative		228.31
35	*for reference/comparison	MNA (6-methoxy-2-naphthylacetic acid)			COC1=CC2=C(C=C1)C=C(C=C2)CC(=O)O		433.82	248	3		0.692	yellow		8.58	0.83	Developmental toxicant	0.1	Mutagenicity Negative		216.25
36	**for reference/comparison	HCN, cianide			C#N		37.11	5	1		0.84	RED		1.11	N/A	N/A	0.48	Mutagenicity Negative
	* 6-MNA, active metabolite of NAB ** example of an extremely toxic compound to humans	Note: DP1b = DP5b = DP10b = DB11b = DP13b = DP14b					Method TEST (US EPA)	Pro-Tox 3.0, ref	Pro-Tox 3.0, ref.		ADMETlab 3.0, ref.	* 0-0.3: excellent (green; non-toxic); 0.3-0.7: medium (yellow - require further assessment ); 0.7-1.0: poor (red; toxic)		Ratio of the chemical concentration in fish as a result of absorption via the respiratory surface to that in water at steady state (also named 'Bioaccumulation factor')
